# Supplementary material for: Impact of Reconstruction Algorithms on CT Radiomic Features of Pulmonary Tumors: Analysis of Intra- and Inter-Reader Variability and Inter-Reconstruction Algorithm Variability
Source: PLoS One. 2016 Oct 14;11(10):e0164924. doi: 10.1371/journal.pone.0164924 (PMC5065199; doi:10.1371/journal.pone.0164924)
Supplement: S1 Dataset — (XLSX) [file pone.0164924.s001.xlsx]

## Sheet: R1_FBP_1
Patient No.	i.Mean (HU)	i.SD (HU)	i.Volume (㎣)	i.Skewness	i.Kurtosis	i.Entropy	i.Homogeneity	i.Effective diameter (㎜)	i.Surface Area (㎟)	i.Sphericity	i.Discrete Compactness	i.GLCM moments	i.GLCM IDM	i.GLCM Contrast	i.GLCM Entropy
1	-69.032	229.674	6809.5	-1.254	0.715	6.439	0.027	46.557	3056.61	0.662	0.647	1.62	0.014	19256.6	4.739
2	26.366	119.671	3469.71	-2.016	6.473	5.882	0.034	33.233	1528.07	0.844	0.767	1.525	0.016	14440.8	4.45
3	-3.279	94.638	2460.34	-1.745	6.987	5.74	0.038	27.985	1249.56	0.821	0.712	2.104	0.015	14696.1	4.359
4	14.559	112.957	2686.04	-2.337	9.453	5.807	0.037	29.24	1209.84	0.899	0.796	1.687	0.015	17758.5	4.387
5	27.898	92.498	739.737	-1.554	9.374	5.636	0.039	15.345	637.865	0.722	0.367	1.855	0.015	12765.7	3.927
6	-36.362	157.718	208.883	-1.317	1.403	5.467	0.025	8.154	164.022	0.792	0.999	1.986	0.01	39565.5	3.399
7	1.296	154.617	1308.91	-2.272	5.851	5.851	0.035	20.412	739.737	0.911	0.75	1.484	0.017	23906.8	4.139
8	22.213	113.849	23351.5	-0.413	1.042	6.128	0.03	86.215	8900.67	0.517	0.626	2.041	0.01	16322.7	5.062
9	60.238	86.574	5855.74	-1.718	7.323	5.71	0.028	43.173	2139.77	0.855	0.813	1.476	0.017	11787.8	4.575
10	27.605	109.861	6038.92	-0.861	2.055	6.03	0.031	43.843	2388.37	0.782	0.757	1.93	0.012	13961.2	4.704
11	-168.479	206.312	2616.88	-0.76	1.191	6.578	0.029	28.861	1360.31	0.786	0.679	2.085	0.009	25297.6	4.485
12	53.542	130.531	20451.9	-2.226	8.523	5.979	0.024	80.685	12612.9	0.334	0.234	1.615	0.016	15429.8	4.874
13	75.055	59.289	2502.86	0.133	1.812	5.436	0.031	28.226	1845.37	0.562	0.303	1.242	0.019	4795.96	4.284
14	-3.195	149.76	559.826	-1.928	4.662	5.783	0.033	13.349	364.494	0.951	0.841	1.788	0.012	29495.9	3.823
15	-17.891	129.301	897.217	-1.436	3.334	5.916	0.036	16.899	454.683	0.848	0.956	1.963	0.011	14684.2	4.008
16	52.731	84.18	2591.18	-1.495	5.846	5.667	0.031	28.719	1168.72	0.909	0.802	1.511	0.016	11652.2	4.363
17	28.623	88.24	4148.23	-0.381	1.984	5.84	0.034	36.338	1684.62	0.863	0.796	1.953	0.012	13584.4	4.565
18	31.917	98.698	6713.7	-2.458	14.422	5.756	0.037	46.228	2097.24	0.955	0.886	1.736	0.017	12893.1	4.61
19	38.095	124.638	3391.2	-0.64	1.45	6.138	0.028	32.855	2142.57	0.593	0.434	2.007	0.011	20372.4	4.553
20	44.943	89.173	3171.1	-1.883	10.253	5.711	0.034	31.771	1252.37	0.97	0.863	1.59	0.016	12877.9	4.427
21	71.422	116.93	433.655	-1.244	3.416	5.714	0.025	11.749	351.41	0.918	0.637	1.896	0.01	19914.1	3.718
22	59.823	88.128	3784.2	-2.632	14.227	5.582	0.029	34.707	1476.67	0.926	0.84	1.206	0.022	8638.47	4.381
23	12.697	104.266	919.18	-2.143	10.664	5.713	0.038	17.105	569.172	0.935	0.746	1.756	0.014	14619.9	4.012
24	54.979	60.906	15689.1	-1.619	11.732	5.429	0.035	70.668	4486.08	0.786	0.828	1.197	0.024	5197.27	4.548
25	41.931	54.804	9731.53	0.089	0.171	5.41	0.042	55.656	3378.58	0.759	0.777	1.509	0.02	4452.02	4.529
26	23.677	107.511	7826.35	-1.104	3.738	5.995	0.033	49.912	3205.21	0.692	0.696	1.923	0.012	14536.5	4.761
27	42.898	122.512	986.004	-2.195	8.671	5.813	0.033	17.716	520.105	0.928	0.892	1.73	0.014	21578.4	4.046
28	102.331	74.715	5290.31	-0.228	1.36	5.69	0.024	41.036	2176.68	0.785	0.748	1.716	0.014	9710.57	4.575
29	-3.222	203.39	451.412	-0.821	0.69	6.12	0.028	11.987	283.651	0.832	0.96	2.08	0.007	40548.5	3.742
30	46.912	77.809	4568.33	-0.02	0.521	5.739	0.035	38.133	1822.47	0.85	0.793	1.816	0.015	10169.4	4.562
31	-35.496	214.688	815.439	-1.345	4.547	6.041	0.036	16.111	413.094	0.811	0.985	1.935	0.014	35073.8	3.976
32	18.332	119.734	2544.45	-2.45	9.325	5.809	0.036	28.459	1113.58	0.942	0.829	1.604	0.016	17200.2	4.365
33	78.369	60.127	2808.94	-0.907	4.391	5.42	0.026	29.902	1617.79	0.693	0.566	1.208	0.022	7553.21	4.31
34	-18.687	177.517	1683.68	-1.421	2.885	6.281	0.03	23.15	746.746	0.933	0.907	2.041	0.008	30152.2	4.29
35	18.881	116.72	4254.3	-2.746	12.136	5.789	0.037	36.799	1632.28	0.905	0.831	1.673	0.018	15519.3	4.494
36	29.95	99.661	7122.12	-2.021	10.404	5.826	0.036	47.613	2535.11	0.822	0.802	1.795	0.015	13458.2	4.671
37	29.334	108.345	7785.69	-0.79	3.072	6.031	0.031	49.782	2786.05	0.794	0.787	1.969	0.011	17153.4	4.787
38	77.163	105.317	1400.5	-1.08	4.629	5.883	0.026	21.114	875.721	0.805	0.625	1.889	0.011	18587.3	4.196
39	3.063	158.315	1465.92	-2.242	5.726	5.886	0.035	21.601	626.183	0.84	0.969	1.432	0.017	24044.4	4.174
40	29.381	106.34	15279.8	-2.626	11.666	5.788	0.036	69.74	4218.79	0.822	0.848	1.576	0.016	11726.5	4.749
41	40.074	142.428	3569.71	-2.659	9.809	5.908	0.029	33.709	1206.1	0.91	0.942	1.522	0.015	18224.2	4.472
42	12.412	110.861	1730.88	-1.642	4.674	5.849	0.035	23.472	855.16	0.949	0.811	1.745	0.013	16442.8	4.256

## Sheet: R1_S3_1
Patient No.	i.Mean (HU)	i.SD (HU)	i.Volume (㎣)	i.Skewness	i.Kurtosis	i.Entropy	i.Homogeneity	i.Effective diameter (㎜)	i.Surface Area (㎟)	i.Sphericity	i.Discrete Compactness	i.GLCM moments	i.GLCM IDM	i.GLCM Contrast	i.GLCM Entropy
1	-66.844	229.422	6809.5	-1.314	0.822	6.351	0.025	46.557	3056.61	0.662	0.647	1.508	0.019	18498.2	4.672
2	29.032	114.965	3469.71	-2.362	8.257	5.748	0.035	33.233	1528.07	0.844	0.767	1.247	0.024	13103.4	4.378
3	-1.135	86.614	2460.34	-2.389	10.992	5.564	0.046	27.985	1249.56	0.821	0.712	2.048	0.023	12626.9	4.285
4	16.224	106.804	2686.04	-2.936	13.096	5.615	0.044	29.24	1209.84	0.899	0.796	1.422	0.023	15874.4	4.298
5	30.352	82.698	739.737	-2.236	15.779	5.464	0.044	15.345	637.865	0.722	0.367	1.758	0.021	10071.2	3.897
6	-33.602	153.855	208.883	-1.585	1.999	5.397	0.034	8.154	164.022	0.792	0.999	1.761	0.018	38082.9	3.398
7	5.361	153.63	1308.91	-2.482	6.814	5.741	0.032	20.412	739.737	0.911	0.75	1.289	0.022	23897.1	4.104
8	21.957	90.246	23351.5	-0.817	2.445	5.869	0.035	86.215	8900.67	0.517	0.626	1.888	0.015	8489.25	4.884
9	61.932	77.915	5855.74	-2.419	11.935	5.522	0.028	43.173	2139.77	0.855	0.813	1.174	0.024	9853.15	4.458
10	27.919	95.225	6038.92	-1.388	4.043	5.826	0.035	43.843	2388.37	0.782	0.757	1.698	0.017	9109.56	4.609
11	-169.061	200.192	2616.88	-0.907	1.593	6.53	0.028	28.861	1360.31	0.786	0.679	2.063	0.013	20789.7	4.478
12	55.437	124.432	20451.9	-2.554	10.402	5.824	0.021	80.685	12612.9	0.334	0.234	1.449	0.022	13382.8	4.739
13	76.175	50.093	2502.86	0.123	3.51	5.26	0.028	28.226	1845.37	0.562	0.303	0.967	0.032	3048.66	4.185
14	2.169	148.035	559.826	-2.196	5.857	5.716	0.037	13.349	364.494	0.951	0.841	1.625	0.014	29110.9	3.809
15	-17.034	119.66	897.217	-1.912	5.145	5.743	0.033	16.899	454.683	0.848	0.956	1.976	0.018	11206.2	3.981
16	54.835	75.88	2591.18	-2.109	9.549	5.496	0.034	28.719	1168.72	0.909	0.802	1.192	0.021	9678.73	4.29
17	30.338	67.842	4148.23	-0.859	6.89	5.551	0.043	36.338	1684.62	0.863	0.796	1.75	0.019	8277.9	4.45
18	33.267	91.686	6713.7	-3.256	21.374	5.576	0.044	46.228	2097.24	0.955	0.886	1.485	0.023	10793.2	4.483
19	38.035	112.464	3391.2	-0.945	2.436	6.014	0.029	32.855	2142.57	0.593	0.434	1.873	0.015	15726.8	4.515
20	46.567	80.382	3171.1	-2.639	16.449	5.522	0.036	31.771	1252.37	0.97	0.863	1.291	0.022	10687.9	4.333
21	73.501	107.589	433.655	-1.627	5.04	5.597	0.025	11.749	351.41	0.918	0.637	1.674	0.018	16777.8	3.706
22	61.661	84.433	3784.2	-3.045	17.541	5.465	0.026	34.707	1476.67	0.926	0.84	1.019	0.029	7764.14	4.29
23	14.431	96.098	919.18	-2.802	14.989	5.533	0.039	17.105	569.172	0.935	0.746	1.623	0.019	12238.5	3.977
24	55.86	54.921	15689.1	-2.238	19.023	5.286	0.034	70.668	4486.08	0.786	0.828	1.003	0.033	4104.63	4.402
25	42.201	42.967	9731.53	0.131	0.257	5.167	0.048	55.656	3378.58	0.759	0.777	1.168	0.03	2528.05	4.345
26	24.16	93.726	7826.35	-1.703	6.706	5.792	0.038	49.912	3205.21	0.692	0.696	1.676	0.017	10112.9	4.645
27	46.024	115.951	986.004	-2.751	12.149	5.669	0.031	17.716	520.105	0.928	0.892	1.502	0.016	19531	4.021
28	103.33	59.147	5290.31	-0.474	3.983	5.439	0.02	41.036	2176.68	0.785	0.748	1.422	0.022	6170.6	4.441
29	-3.294	192.79	451.412	-1.066	1.104	6.05	0.03	11.987	283.651	0.832	0.96	2.032	0.008	33772.5	3.737
30	47.422	58.433	4568.33	-0.125	1.707	5.449	0.04	38.133	1822.47	0.85	0.793	1.486	0.021	5711.69	4.432
31	-36.94	205.844	815.439	-2.023	4.474	5.936	0.039	16.111	413.094	0.811	0.985	1.765	0.016	34040.4	3.959
32	21.183	114.504	2544.45	-2.987	12.528	5.63	0.038	28.459	1113.58	0.942	0.829	1.281	0.023	15812.5	4.289
33	80.241	51.89	2808.94	-1.29	7.72	5.244	0.021	29.902	1617.79	0.693	0.566	1.012	0.029	6162.37	4.208
34	-19.001	166.923	1683.68	-1.853	4.224	6.102	0.034	23.15	746.746	0.933	0.907	1.903	0.013	23857	4.264
35	20.859	112.22	4254.3	-3.235	15.396	5.633	0.043	36.799	1632.28	0.905	0.831	1.393	0.024	14011.8	4.397
36	31.114	89.895	7122.12	-2.978	17.965	5.616	0.041	47.613	2535.11	0.822	0.802	1.545	0.021	10485.3	4.538
37	29.363	89.82	7785.69	-1.482	7.319	5.79	0.036	49.782	2786.05	0.794	0.787	1.784	0.017	11143.9	4.674
38	77.854	91.091	1400.5	-1.764	9.186	5.687	0.027	21.114	875.721	0.805	0.625	1.626	0.017	14261.5	4.164
39	6.411	156.842	1465.92	-2.453	6.644	5.756	0.03	21.601	626.183	0.84	0.969	1.221	0.023	23594.5	4.13
40	30.628	98.611	15279.8	-3.456	17.192	5.544	0.039	69.74	4218.79	0.822	0.848	1.182	0.024	9248.94	4.555
41	42.5	138.32	3569.71	-3.096	12.441	5.736	0.025	33.709	1206.1	0.91	0.942	1.251	0.023	16803.2	4.38
42	15.072	104.237	1730.88	-2.117	6.724	5.694	0.039	23.472	855.16	0.949	0.811	1.502	0.021	14356	4.213

## Sheet: R1_S5_1
Patient No.	i.Mean (HU)	i.SD (HU)	i.Volume (㎣)	i.Skewness	i.Kurtosis	i.Entropy	i.Homogeneity	i.Effective diameter (㎜)	i.Surface Area (㎟)	i.Sphericity	i.Discrete Compactness	i.GLCM moments	i.GLCM IDM	i.GLCM Contrast	i.GLCM Entropy
1	-67.976	226.995	6809.5	-1.35	0.869	6.238	0.024	46.557	3056.61	0.662	0.647	1.429	0.029	16870.6	4.568
2	27.5	110.955	3469.71	-2.653	9.586	5.586	0.031	33.233	1528.07	0.844	0.767	1.022	0.036	11643	4.247
3	-2.811	80.254	2460.34	-3.058	15.158	5.356	0.06	27.985	1249.56	0.821	0.712	1.962	0.035	10898.5	4.154
4	14.52	102.055	2686.04	-3.403	15.776	5.396	0.047	29.24	1209.84	0.899	0.796	1.064	0.035	14182.7	4.159
5	29.575	75.113	739.737	-3.024	23.287	5.312	0.051	15.345	637.865	0.722	0.367	1.507	0.028	8217.37	3.858
6	-38.378	150.738	208.883	-1.712	2.213	5.33	0.039	8.154	164.022	0.792	0.999	1.434	0.022	35679.3	3.387
7	3.715	151.344	1308.91	-2.635	7.4	5.593	0.031	20.412	739.737	0.911	0.75	1.04	0.036	22608.1	4.039
8	21.289	72.536	23351.5	-1.454	5.351	5.59	0.042	86.215	8900.67	0.517	0.626	1.608	0.025	4245.52	4.639
9	60.86	71.716	5855.74	-3.125	16.941	5.327	0.023	43.173	2139.77	0.855	0.813	0.938	0.036	8369.73	4.291
10	26.772	84.415	6038.92	-2.038	6.753	5.601	0.038	43.843	2388.37	0.782	0.757	1.356	0.027	6118.94	4.454
11	-171.168	193.009	2616.88	-0.992	1.873	6.475	0.028	28.861	1360.31	0.786	0.679	2.109	0.014	17168	4.467
12	54.594	118.558	20451.9	-2.843	12.436	5.648	0.02	80.685	12612.9	0.334	0.234	1.305	0.033	11474.1	4.565
13	75.695	42.372	2502.86	-0.016	6.46	5.071	0.024	28.226	1845.37	0.562	0.303	0.747	0.05	2005.67	4.032
14	-0.563	143.899	559.826	-2.437	6.834	5.57	0.041	13.349	364.494	0.951	0.841	1.341	0.025	27151.7	3.784
15	-19.124	112.869	897.217	-2.279	6.54	5.556	0.046	16.899	454.683	0.848	0.956	1.799	0.032	8904.64	3.932
16	53.524	68.917	2591.18	-2.852	14.243	5.276	0.029	28.719	1168.72	0.909	0.802	0.868	0.032	8065.77	4.156
17	29.218	51.474	4148.23	-2.052	21.154	5.203	0.056	36.338	1684.62	0.863	0.796	1.349	0.034	5261.68	4.24
18	32.326	85.094	6713.7	-4.148	29.056	5.346	0.049	46.228	2097.24	0.955	0.886	1.089	0.038	9102.22	4.285
19	36.111	102.585	3391.2	-1.219	3.458	5.88	0.03	32.855	2142.57	0.593	0.434	1.65	0.019	12477.6	4.467
20	45.111	72.528	3171.1	-3.413	22.85	5.312	0.036	31.771	1252.37	0.97	0.863	0.968	0.035	8962.25	4.195
21	70.525	98.85	433.655	-2.048	6.806	5.446	0.022	11.749	351.41	0.918	0.637	1.454	0.026	13886.7	3.681
22	60.959	80.225	3784.2	-3.518	21.044	5.305	0.021	34.707	1476.67	0.926	0.84	0.898	0.047	6854.74	4.134
23	12.702	88.361	919.18	-3.406	19.276	5.327	0.049	17.105	569.172	0.935	0.746	1.369	0.029	10203.2	3.92
24	55.675	49.165	15689.1	-3.059	29.064	5.117	0.033	70.668	4486.08	0.786	0.828	0.785	0.051	3261.32	4.203
25	42.096	32.399	9731.53	0.146	0.798	4.88	0.052	55.656	3378.58	0.759	0.777	0.721	0.049	1360.77	4.082
26	22.602	83.226	7826.35	-2.358	10.224	5.568	0.042	49.912	3205.21	0.692	0.696	1.371	0.028	7305.18	4.475
27	43.489	109.676	986.004	-3.27	15.314	5.481	0.033	17.716	520.105	0.928	0.892	1.148	0.027	17353	3.973
28	102.744	45.833	5290.31	-1.255	12.057	5.135	0.014	41.036	2176.68	0.785	0.748	1.199	0.035	4066.77	4.221
29	-9.272	184.197	451.412	-1.23	1.313	5.974	0.026	11.987	283.651	0.832	0.96	1.882	0.014	28315.4	3.728
30	46.218	41.837	4568.33	-0.497	6.859	5.102	0.046	38.133	1822.47	0.85	0.793	0.947	0.037	3240.73	4.206
31	-34.899	211.238	815.439	-1.56	5.23	5.821	0.048	16.111	413.094	0.811	0.985	1.44	0.026	32802.5	3.928
32	19.43	109.893	2544.45	-3.382	14.773	5.418	0.038	28.459	1113.58	0.942	0.829	0.963	0.036	14150.9	4.154
33	79.481	44.534	2808.94	-1.958	13.637	5.041	0.019	29.902	1617.79	0.693	0.566	0.871	0.047	5109.87	4.047
34	-22.851	158.563	1683.68	-2.149	5.105	5.914	0.036	23.15	746.746	0.933	0.907	1.651	0.02	19390.4	4.215
35	19.716	107.825	4254.3	-3.662	18.004	5.435	0.045	36.799	1632.28	0.905	0.831	1.018	0.04	12503.1	4.228
36	29.78	82.027	7122.12	-3.986	26.297	5.369	0.045	47.613	2535.11	0.822	0.802	1.135	0.033	8395.21	4.335
37	27.881	75.796	7785.69	-2.451	14.214	5.522	0.042	49.782	2786.05	0.794	0.787	1.49	0.025	7478.26	4.494
38	74.553	79.059	1400.5	-2.689	16.097	5.462	0.027	21.114	875.721	0.805	0.625	1.25	0.024	11130	4.103
39	4.591	154.046	1465.92	-2.594	7.182	5.587	0.027	21.601	626.183	0.84	0.969	1.023	0.034	22274.2	4.047
40	29.637	92.482	15279.8	-4.111	21.642	5.245	0.037	69.74	4218.79	0.822	0.848	0.768	0.04	7474.55	4.281
41	40.917	134.604	3569.71	-3.387	14.035	5.527	0.021	33.709	1206.1	0.91	0.942	1.046	0.035	15246.4	4.218
42	12.319	97.912	1730.88	-2.496	8.28	5.504	0.046	23.472	855.16	0.949	0.811	1.201	0.031	12362.9	4.116

## Sheet: R1_FBP_2
Patient No.	i.Mean (HU)	i.SD (HU)	i.Volume (㎣)	i.Skewness	i.Kurtosis	i.Entropy	i.Homogeneity	i.Effective diameter (㎜)	i.Surface Area (㎟)	i.Sphericity	i.Discrete Compactness	i.GLCM moments	i.GLCM IDM	i.GLCM Contrast	i.GLCM Entropy
1	-64.352	224.548	6777.26	-1.267	0.804	6.426	0.026	46.446	2617.35	0.77	0.756	1.616	0.014	19915.3	4.736
2	6.943	149.218	3529.99	-2.321	6.808	5.964	0.034	33.521	1402.37	0.931	0.839	1.539	0.016	16220.8	4.466
3	-26.072	131.358	2817.35	-2.178	7.081	5.93	0.037	29.946	1345.83	0.834	0.739	2.112	0.014	21178	4.424
4	3.396	134.047	2782.77	-2.465	8.484	5.881	0.037	29.762	1172.46	0.95	0.841	1.7	0.014	19531.3	4.406
5	29.017	82.917	741.606	-0.777	3.125	5.613	0.039	15.364	624.781	0.738	0.402	1.821	0.016	13406.8	3.927
6	-69.131	194.844	228.977	-1.346	1.367	5.598	0.025	8.537	165.892	0.73	0.97	2.046	0.009	43506.4	3.438
7	3.447	151.309	1297.23	-2.333	6.346	5.831	0.035	20.32	676.184	0.99	0.931	1.465	0.018	23748	4.134
8	19.984	119.237	27399.7	-0.701	2.402	6.155	0.03	93.389	9373.11	0.546	0.679	2.034	0.01	17004.5	5.096
9	39.725	124.183	6426.31	-2.447	9.049	5.896	0.028	45.228	2252.39	0.864	0.826	1.526	0.016	16372.2	4.633
10	9.793	137.192	6841.28	-1.649	5.147	6.148	0.03	46.665	2915.95	0.696	0.686	1.968	0.011	16001.6	4.755
11	-178.232	212.527	2691.18	-0.723	0.888	6.611	0.029	29.268	1191.15	0.914	0.81	2.064	0.009	25622.2	4.498
12	32.092	158.954	22488.8	-2.259	6.793	6.12	0.024	84.607	11694.7	0.383	0.391	1.655	0.015	18366.6	4.937
13	74.053	69.646	2888.38	-1.089	9.003	5.532	0.031	30.322	1677.14	0.681	0.553	1.34	0.019	6419.61	4.343
14	-21.404	172.511	586.462	-1.79	3.337	5.867	0.034	13.663	375.71	0.95	0.845	1.815	0.012	32521.5	3.844
15	-12.12	123.092	874.786	-1.564	4.246	5.867	0.037	16.687	431.318	0.806	0.989	1.984	0.012	13064.9	3.993
16	23.927	133.595	2901	-2.396	8.25	5.902	0.031	30.388	1248.63	0.917	0.817	1.572	0.015	16855.4	4.424
17	29.891	91.426	4396.83	-0.568	3.771	5.862	0.033	37.411	1610.79	0.938	0.856	1.954	0.012	14955.5	4.587
18	17.181	131.028	7302.04	-2.792	12.294	5.906	0.037	48.211	2193.97	0.966	0.895	1.757	0.016	17805.3	4.662
19	-14.638	181.758	4409.45	-1.205	2.027	6.432	0.028	37.464	2403.79	0.63	0.543	2.025	0.009	27022.1	4.673
20	29.145	118.698	3434.19	-2.46	9.858	5.848	0.033	33.063	1301.9	0.984	0.876	1.63	0.015	17159.5	4.469
21	58.453	137.048	509.357	-1.561	4.241	5.855	0.023	12.733	386.457	0.929	0.676	2.007	0.011	22547.2	3.788
22	42.382	122.934	4199.16	-2.682	10.23	5.776	0.028	36.56	1626.2	0.901	0.827	1.29	0.02	12772.3	4.445
23	5.452	113.933	989.275	-2.062	8.302	5.776	0.037	17.745	535.059	0.955	0.867	1.783	0.013	16755	4.044
24	48.331	77.899	16921.4	-2.604	14.571	5.543	0.034	73.391	4713.66	0.787	0.833	1.24	0.023	7557.06	4.6
25	41.76	59.743	10522.2	-1.131	12.766	5.44	0.042	57.873	3575.78	0.756	0.78	1.515	0.02	5454.83	4.554
26	34.639	97.926	7049.69	-1.09	5.13	5.903	0.033	47.371	3248.2	0.637	0.621	1.901	0.013	13191.5	4.715
27	16.857	157.415	1141.62	-2.094	5.806	5.969	0.032	19.063	607.958	0.989	0.843	1.75	0.013	29917.9	4.111
28	101.928	81.938	5753.87	-1.004	6.943	5.734	0.024	42.796	2323.42	0.778	0.749	1.741	0.014	12092.7	4.608
29	-3.77	202.186	454.216	-0.864	0.925	6.115	0.029	12.024	282.249	0.822	0.971	2.066	0.006	40854.5	3.745
30	38.043	92.798	4872.54	-1.158	5.374	5.834	0.034	39.382	1766.4	0.916	0.847	1.839	0.014	13164.1	4.594
31	-19.051	168.94	790.672	-1.644	3.718	5.961	0.036	15.864	439.262	0.904	0.905	1.948	0.015	33370.8	3.962
32	19.791	117.931	2522.95	-2.602	10.713	5.79	0.037	28.339	1050.96	0.993	0.868	1.606	0.016	16648.2	4.36
33	72.683	70.554	2800.53	-2.255	13.287	5.458	0.027	29.857	1566.86	0.714	0.596	1.199	0.022	8425.82	4.313
34	-14.373	172.92	1664.06	-1.447	3.081	6.261	0.03	23.015	760.298	0.96	0.886	2.041	0.008	29825.8	4.284
35	3.342	148.483	4625.34	-2.762	9.964	5.92	0.036	38.37	1709.85	0.914	0.842	1.694	0.017	20375.6	4.54
36	37.771	87.084	6657.16	-2.002	15.813	5.734	0.036	46.033	2571.09	0.775	0.759	1.773	0.016	10987.6	4.635
37	34.358	103.973	7480.08	-0.653	3.007	6	0.031	48.795	2708.01	0.795	0.785	1.961	0.011	15877.1	4.769
38	44.939	145.221	1618.73	-1.636	4.567	6.092	0.026	22.699	906.096	0.856	0.709	1.918	0.01	25257.6	4.264
39	-6.617	172.749	1516.39	-2.163	4.99	5.94	0.035	21.97	638.332	0.836	0.972	1.466	0.016	25765.9	4.191
40	28.771	105.473	15425.6	-2.526	11.077	5.794	0.036	70.072	4193.55	0.832	0.854	1.58	0.016	12233.9	4.755
41	31.904	158.145	3630.92	-2.653	9.008	5.959	0.029	33.996	1195.82	0.888	0.954	1.537	0.015	18979	4.481
42	0.241	128.41	1813.13	-1.799	4.531	5.932	0.036	24.024	870.113	0.962	0.825	1.727	0.012	18336.6	4.279

## Sheet: R1_S3_2
Patient No.	i.Mean (HU)	i.SD (HU)	i.Volume (㎣)	i.Skewness	i.Kurtosis	i.Entropy	i.Homogeneity	i.Effective diameter (㎜)	i.Surface Area (㎟)	i.Sphericity	i.Discrete Compactness	i.GLCM moments	i.GLCM IDM	i.GLCM Contrast	i.GLCM Entropy
1	-62.15	224.421	6777.26	-1.331	0.933	6.334	0.024	46.446	2617.35	0.77	0.756	1.499	0.019	19239.9	4.669
2	9.526	146.677	3529.99	-2.608	8.186	5.828	0.035	33.521	1402.37	0.931	0.839	1.266	0.023	15137.2	4.394
3	-23.338	126.475	2817.35	-2.601	9.216	5.778	0.045	29.946	1345.83	0.834	0.739	2.053	0.021	19703.1	4.359
4	5.215	129.532	2782.77	-2.909	10.792	5.695	0.043	29.762	1172.46	0.95	0.841	1.441	0.022	17865.7	4.318
5	31.471	71.787	741.606	-1.218	5.891	5.434	0.043	15.364	624.781	0.738	0.402	1.723	0.02	10694.7	3.9
6	-66.729	193.636	228.977	-1.536	1.786	5.531	0.032	8.537	165.892	0.73	0.97	1.862	0.018	42508.3	3.437
7	7.591	150.236	1297.23	-2.557	7.417	5.724	0.032	20.32	676.184	0.99	0.931	1.275	0.022	23740.2	4.098
8	19.608	96.714	27399.7	-1.313	5.477	5.899	0.034	93.389	9373.11	0.546	0.679	1.889	0.015	9111.34	4.912
9	41.709	118.974	6426.31	-2.92	11.735	5.724	0.028	45.228	2252.39	0.864	0.826	1.249	0.022	14827	4.523
10	10.125	126.03	6841.28	-2.205	7.702	5.962	0.035	46.665	2915.95	0.696	0.686	1.749	0.017	11290.6	4.662
11	-178.546	206.448	2691.18	-0.857	1.216	6.569	0.029	29.268	1191.15	0.914	0.81	2.047	0.013	21136.5	4.49
12	34.082	154.599	22488.8	-2.513	7.987	5.977	0.021	84.607	11694.7	0.383	0.391	1.498	0.02	16526.9	4.811
13	75.676	61.586	2888.38	-1.64	15.803	5.374	0.028	30.322	1677.14	0.681	0.553	1.085	0.031	4703.93	4.249
14	-16.269	172.022	586.462	-1.978	3.999	5.804	0.034	13.663	375.71	0.95	0.845	1.683	0.014	32441.8	3.831
15	-11.139	112.458	874.786	-2.083	6.396	5.675	0.034	16.687	431.318	0.806	0.989	2.003	0.019	9392.45	3.967
16	26.268	129.751	2901	-2.776	10.245	5.749	0.033	30.388	1248.63	0.917	0.817	1.282	0.019	15409.2	4.359
17	31.16	71.533	4396.83	-1.317	11.741	5.577	0.042	37.411	1610.79	0.938	0.856	1.748	0.018	9504.89	4.473
18	18.907	126.597	7302.04	-3.287	15.52	5.747	0.042	48.211	2193.97	0.966	0.895	1.528	0.022	16147.6	4.544
19	-14.512	175.066	4409.45	-1.449	2.665	6.334	0.029	37.464	2403.79	0.63	0.543	1.913	0.013	23133.1	4.641
20	31.052	112.941	3434.19	-3.017	13.266	5.673	0.036	33.063	1301.9	0.984	0.876	1.344	0.021	15366.9	4.38
21	60.131	129.784	509.357	-1.933	5.839	5.721	0.024	12.733	386.457	0.929	0.676	1.79	0.017	19499.6	3.776
22	44.57	121.118	4199.16	-2.92	11.652	5.674	0.026	36.56	1626.2	0.901	0.827	1.119	0.027	12205	4.364
23	7.505	106.77	989.275	-2.613	11.284	5.606	0.038	17.745	535.059	0.955	0.867	1.641	0.018	14596.8	4.008
24	49.55	73.519	16921.4	-3.195	19.68	5.413	0.034	73.391	4713.66	0.787	0.833	1.056	0.032	6626.32	4.465
25	42.164	49.306	10522.2	-2.168	30.215	5.21	0.047	57.873	3575.78	0.756	0.78	1.182	0.029	3576.06	4.376
26	34.982	82.417	7049.69	-1.867	10.796	5.673	0.038	47.371	3248.2	0.637	0.621	1.626	0.018	8643.68	4.592
27	20.853	153.55	1141.62	-2.44	7.38	5.85	0.03	19.063	607.958	0.989	0.843	1.563	0.015	28779.9	4.088
28	103.045	68.225	5753.87	-1.849	16.441	5.501	0.02	42.796	2323.42	0.778	0.749	1.472	0.021	8714	4.478
29	-3.818	191.665	454.216	-1.123	1.434	6.045	0.028	12.024	282.249	0.822	0.971	2.045	0.008	34061.7	3.739
30	39.039	77.526	4872.54	-2.141	12.359	5.568	0.04	39.382	1766.4	0.916	0.847	1.52	0.02	8970.38	4.47
31	-11.06	177.488	790.672	-0.984	6.143	5.875	0.041	15.864	439.262	0.904	0.905	1.753	0.016	33736.2	3.949
32	22.655	112.432	2522.95	-3.186	14.476	5.609	0.039	28.339	1050.96	0.993	0.868	1.273	0.024	15225	4.283
33	74.64	63.604	2800.53	-3.039	20.609	5.278	0.022	29.857	1566.86	0.714	0.596	1	0.029	7091.16	4.211
34	-14.393	161.941	1664.06	-1.915	4.633	6.077	0.034	23.015	760.298	0.96	0.886	1.896	0.013	23607.9	4.258
35	5.565	146.234	4625.34	-3.091	11.78	5.775	0.042	38.37	1709.85	0.914	0.842	1.43	0.022	19360.2	4.449
36	38.669	75.315	6657.16	-3.312	31.355	5.502	0.042	46.033	2571.09	0.775	0.759	1.502	0.022	7810.51	4.494
37	34.326	83.95	7480.08	-1.313	7.782	5.743	0.036	48.795	2708.01	0.795	0.785	1.774	0.017	9703.09	4.653
38	46.473	136.609	1618.73	-2.165	6.946	5.93	0.027	22.699	906.096	0.856	0.709	1.687	0.015	21696.2	4.235
39	-3.218	171.886	1516.39	-2.333	5.652	5.822	0.03	21.97	638.332	0.836	0.972	1.259	0.022	25474.5	4.149
40	30.135	97.595	15425.6	-3.343	16.458	5.556	0.039	70.072	4193.55	0.832	0.854	1.191	0.024	9807.17	4.563
41	34.232	154.732	3630.92	-3.002	10.912	5.789	0.025	33.996	1195.82	0.888	0.954	1.271	0.023	17624.4	4.391
42	2.86	123.487	1813.13	-2.194	6.153	5.782	0.038	24.024	870.113	0.962	0.825	1.508	0.02	16460.1	4.236

## Sheet: R1_S5_2
Patient No.	i.Mean (HU)	i.SD (HU)	i.Volume (㎣)	i.Skewness	i.Kurtosis	i.Entropy	i.Homogeneity	i.Effective diameter (㎜)	i.Surface Area (㎟)	i.Sphericity	i.Discrete Compactness	i.GLCM moments	i.GLCM IDM	i.GLCM Contrast	i.GLCM Entropy
1	-63.029	221.485	6777.26	-1.368	0.981	6.222	0.023	46.446	2617.35	0.77	0.756	1.422	0.029	17630.3	4.565
2	8.387	143.027	3529.99	-2.791	8.963	5.669	0.032	33.521	1402.37	0.931	0.839	1.046	0.035	13667.3	4.266
3	-25.081	121.836	2817.35	-2.908	10.679	5.592	0.057	29.946	1345.83	0.834	0.739	1.99	0.032	17886.7	4.239
4	3.686	125.267	2782.77	-3.209	12.256	5.485	0.046	29.762	1172.46	0.95	0.841	1.094	0.034	16165.6	4.183
5	30.362	63.136	741.606	-1.878	10.392	5.266	0.051	15.364	624.781	0.738	0.402	1.471	0.028	8794.46	3.859
6	-71.253	190.7	228.977	-1.606	1.87	5.456	0.036	8.537	165.892	0.73	0.97	1.557	0.021	40021.1	3.428
7	6.056	147.779	1297.23	-2.717	8.064	5.573	0.032	20.32	676.184	0.99	0.931	1.021	0.036	22466	4.031
8	18.704	79.963	27399.7	-2.166	10.819	5.622	0.042	93.389	9373.11	0.546	0.679	1.615	0.025	4766.6	4.666
9	40.645	114.967	6426.31	-3.252	13.598	5.554	0.024	45.228	2252.39	0.864	0.826	1.034	0.033	13340.7	4.372
10	8.998	117.406	6841.28	-2.672	9.85	5.752	0.039	46.665	2915.95	0.696	0.686	1.437	0.026	8209.74	4.512
11	-180.322	199.251	2691.18	-0.935	1.444	6.515	0.029	29.268	1191.15	0.914	0.81	2.076	0.014	17489.8	4.48
12	33.41	149.425	22488.8	-2.708	9.031	5.814	0.02	84.607	11694.7	0.383	0.391	1.361	0.031	14546.9	4.649
13	75.149	54.201	2888.38	-2.361	24.852	5.196	0.024	30.322	1677.14	0.681	0.553	0.855	0.048	3544.79	4.105
14	-18.989	168.469	586.462	-2.131	4.463	5.661	0.041	13.663	375.71	0.95	0.845	1.409	0.024	30471.2	3.807
15	-13.059	105.619	874.786	-2.511	8.172	5.472	0.047	16.687	431.318	0.806	0.989	1.836	0.034	7150.93	3.911
16	25.046	125.611	2901	-3.058	11.659	5.558	0.029	30.388	1248.63	0.917	0.817	0.996	0.029	13803.8	4.238
17	29.363	55.423	4396.83	-2.833	31.338	5.234	0.055	37.411	1610.79	0.938	0.856	1.358	0.033	6319.51	4.266
18	17.712	121.837	7302.04	-3.722	18.179	5.534	0.047	48.211	2193.97	0.966	0.895	1.158	0.035	14411.6	4.36
19	-16.254	167.767	4409.45	-1.599	3.045	6.236	0.029	37.464	2403.79	0.63	0.543	1.743	0.016	19685.9	4.602
20	29.473	107.333	3434.19	-3.443	15.805	5.479	0.035	33.063	1301.9	0.984	0.876	1.049	0.033	13552.6	4.251
21	56.628	122.696	509.357	-2.281	7.283	5.589	0.024	12.733	386.457	0.929	0.676	1.545	0.024	16494.2	3.752
22	43.816	118.018	4199.16	-3.142	12.82	5.531	0.021	36.56	1626.2	0.901	0.827	1.008	0.043	11255.9	4.221
23	5.904	99.663	989.275	-3.093	14.08	5.412	0.05	17.745	535.059	0.955	0.867	1.397	0.028	12518.5	3.954
24	49.229	69.183	16921.4	-3.824	25.156	5.256	0.033	73.391	4713.66	0.787	0.833	0.847	0.049	5758.51	4.277
25	41.795	40.174	10522.2	-4.157	70.087	4.934	0.05	57.873	3575.78	0.756	0.78	0.746	0.047	2372.66	4.121
26	33.472	70.239	7049.69	-2.877	19.324	5.414	0.044	47.371	3248.2	0.637	0.621	1.279	0.03	5836.32	4.407
27	18.162	148.972	1141.62	-2.692	8.44	5.684	0.033	19.063	607.958	0.989	0.843	1.245	0.024	26535.3	4.047
28	101.882	56.693	5753.87	-3.38	35.578	5.216	0.014	42.796	2323.42	0.778	0.749	1.258	0.034	6539.52	4.265
29	-9.551	183.016	454.216	-1.292	1.708	5.98	0.025	12.024	282.249	0.822	0.971	1.877	0.014	28668.9	3.73
30	37.56	66.068	4872.54	-3.521	23.665	5.256	0.044	39.382	1766.4	0.916	0.847	1.002	0.035	6417.57	4.257
31	-17.824	163.219	790.672	-2.024	5.051	5.732	0.05	15.864	439.262	0.904	0.905	1.416	0.027	31000.1	3.912
32	20.961	107.761	2522.95	-3.617	17.163	5.395	0.038	28.339	1050.96	0.993	0.868	0.957	0.036	13609.8	4.146
33	73.938	57.656	2800.53	-3.984	29.985	5.076	0.019	29.857	1566.86	0.714	0.596	0.861	0.047	6020.75	4.05
34	-18.202	153.436	1664.06	-2.241	5.674	5.882	0.036	23.015	760.298	0.96	0.886	1.647	0.02	19193.3	4.209
35	4.297	142.77	4625.34	-3.338	13.023	5.593	0.044	38.37	1709.85	0.914	0.842	1.077	0.037	17817.7	4.292
36	37.546	65.681	6657.16	-5.021	53.735	5.227	0.046	46.033	2571.09	0.775	0.759	1.062	0.035	5783.78	4.278
37	33.066	68.253	7480.08	-2.397	17.532	5.455	0.043	48.795	2708.01	0.795	0.785	1.454	0.026	6035.04	4.465
38	43.454	128.903	1618.73	-2.593	8.895	5.747	0.027	22.699	906.096	0.856	0.709	1.363	0.021	18463.7	4.18
39	-5.027	169.174	1516.39	-2.441	5.996	5.657	0.027	21.97	638.332	0.836	0.972	1.063	0.033	24140.6	4.068
40	29.147	91.411	15425.6	-3.99	20.754	5.259	0.037	70.072	4193.55	0.832	0.854	0.784	0.04	8025	4.292
41	32.655	151.294	3630.92	-3.216	11.924	5.582	0.021	33.996	1195.82	0.888	0.954	1.073	0.035	16062.8	4.232
42	0.2	118.117	1813.13	-2.465	7.155	5.605	0.045	24.024	870.113	0.962	0.825	1.243	0.03	14407.5	4.144

## Sheet: R2_FBP
Patient No.	i.Mean (HU)	i.SD (HU)	i.Volume (㎣)	i.Skewness	i.Kurtosis	i.Entropy	i.Homogeneity	i.Effective diameter (㎜)	i.Surface Area (㎟)	i.Sphericity	i.Discrete Compactness	i.GLCM moments	i.GLCM IDM	i.GLCM Contrast	i.GLCM Entropy
1	-62.812	224.597	6765.11	-1.355	1.273	6.418	0.027	46.405	2315.47	0.87	0.833	1.612	0.014	19741.9	4.733
2	29.526	110.269	3324.38	-2.425	10.86	5.795	0.034	32.53	1243.95	0.992	0.891	1.504	0.016	14074	4.427
3	-2.802	89.597	2564.55	-1.363	5.358	5.74	0.038	28.571	1220.12	0.864	0.76	2.12	0.015	16015.8	4.374
4	20.428	102.01	2617.82	-2.253	9.95	5.753	0.038	28.867	1072.45	0.997	0.873	1.665	0.015	15406.4	4.373
5	40.606	75.395	793.009	-0.027	0.223	5.599	0.038	15.888	628.052	0.768	0.674	1.773	0.016	11044.1	3.954
6	-28.526	150.283	207.014	-1.56	3.014	5.449	0.026	8.118	149.536	0.683	0.924	2.024	0.01	37946.6	3.391
7	39.939	84.907	1173.86	-1.593	5.737	5.592	0.036	19.33	611.229	0.975	0.857	1.418	0.019	17270.4	4.082
8	33.622	105.286	25082.8	-0.113	0.298	6.065	0.03	89.354	8491.78	0.568	0.693	2.021	0.011	15759.7	5.053
9	56.295	92.818	6122.57	-1.947	8.673	5.756	0.028	44.146	2101.92	0.896	0.845	1.5	0.016	13152.8	4.599
10	44.526	90.284	5391.24	-0.213	0.507	5.884	0.031	41.426	2267.34	0.763	0.73	1.901	0.012	12178.1	4.65
11	-137.854	175.604	2365.47	-0.28	-0.242	6.472	0.028	27.44	1246.76	0.802	0.686	2.082	0.009	23690.9	4.441
12	75.615	107.405	17673.8	-3.387	21.615	5.77	0.023	75.005	10062.4	0.38	0.329	1.539	0.017	12356.5	4.77
13	71.238	76.902	3091.66	-1.989	15.669	5.567	0.03	31.37	1770.6	0.675	0.554	1.34	0.018	6964.76	4.367
14	17.561	112.36	543.47	-1.527	3.805	5.679	0.034	13.153	334.587	0.88	0.917	1.777	0.012	26780.3	3.808
15	22.521	74.017	777.121	-0.082	-0.08	5.572	0.041	15.728	405.149	0.826	0.973	1.914	0.014	7747.24	3.932
16	42.196	99.016	2769.69	-1.853	6.639	5.768	0.032	29.692	1135.54	0.978	0.862	1.543	0.015	13894.2	4.396
17	30.605	89.378	4641.23	-0.064	0.343	5.875	0.033	38.436	1625.74	0.963	0.876	1.954	0.011	15756.7	4.609
18	34.294	90.599	6933.8	-1.487	7.117	5.766	0.037	46.98	2083.69	0.982	0.902	1.736	0.016	13412.7	4.626
19	-0.118	167.859	4125.8	-1.23	2.415	6.351	0.028	36.239	2277.16	0.636	0.542	2.01	0.01	23470.3	4.639
20	47.945	79.22	3122.03	-1.363	8.573	5.665	0.034	31.524	1235.08	0.974	0.864	1.583	0.016	11963.1	4.417
21	67.534	110.266	534.124	-0.684	1.232	5.817	0.023	13.039	381.784	0.971	0.74	2.002	0.011	21400.9	3.809
22	62.996	79.348	3905.23	-1.987	11.179	5.579	0.029	35.257	1468.26	0.951	0.859	1.233	0.021	9595.69	4.397
23	30.703	71.237	758.896	-0.446	1.466	5.516	0.039	15.542	494.404	0.947	0.743	1.719	0.015	9031.49	3.926
24	51.258	71.623	17144.8	-2.141	12.93	5.525	0.034	73.874	4669.73	0.801	0.842	1.241	0.023	7740.93	4.603
25	41.01	56.729	9602.09	-0.143	1.26	5.433	0.042	55.285	3237.46	0.786	0.796	1.515	0.02	5561.31	4.539
26	30.738	96.316	7732.42	-0.626	2.178	5.93	0.033	49.612	3080.44	0.715	0.717	1.919	0.013	14237.1	4.75
27	58.945	86.382	1010.77	-0.588	1.406	5.719	0.032	17.937	518.703	0.907	0.911	1.706	0.014	19835.1	4.053
28	104.724	72.001	5487.04	0.079	0.085	5.669	0.023	41.792	2199.12	0.796	0.862	1.708	0.014	8968.64	4.581
29	26.403	168.689	431.318	-0.515	0.249	6.016	0.03	11.717	258.417	0.756	0.932	2.138	0.007	39429.2	3.722
30	41.168	85.855	4756.18	-0.502	1.98	5.81	0.034	38.909	1612.65	0.987	0.891	1.838	0.014	13603.8	4.588
31	28.873	122.833	714.97	1.04	13.916	5.738	0.038	15.086	384.121	0.828	0.97	1.916	0.015	26118.8	3.915
32	35.538	83.452	2434.64	-1.431	6.07	5.668	0.037	27.838	985.069	0.966	0.897	1.577	0.016	13631.7	4.339
33	59.983	120.518	3331.85	-4.338	27.351	5.639	0.026	32.566	1542.56	0.814	0.734	1.326	0.02	13101.8	4.394
34	22.485	121.121	1507.51	-0.588	1.422	6.062	0.029	21.906	693.474	0.933	0.904	2.035	0.009	24387.5	4.238
35	34.563	84.587	4224.86	-1.781	9.392	5.673	0.037	36.672	1511.72	0.973	0.878	1.649	0.018	12975.2	4.482
36	30.092	95.283	7358.11	-1.43	6.243	5.841	0.035	48.396	2465.94	0.864	0.834	1.803	0.015	12441.9	4.683
37	31.222	103.251	7959.53	-0.336	0.911	6.02	0.031	50.335	2598.66	0.864	0.838	1.978	0.011	16520.3	4.794
38	63.043	108.527	1614.06	-0.523	0.906	5.979	0.026	22.666	851.889	0.909	0.766	1.936	0.01	22004.7	4.259
39	37.005	107.275	1311.71	-2.573	10.27	5.65	0.036	20.434	586.929	0.851	0.96	1.352	0.018	16694.6	4.118
40	41.686	76.466	14577	-1.323	6.238	5.656	0.036	68.118	3866.44	0.869	0.872	1.549	0.017	9500.62	4.709
41	67.335	82.628	3415.97	-1.015	3.229	5.705	0.029	32.975	1171.99	0.911	0.94	1.494	0.015	13385	4.44
42	27.46	86.918	1657.52	-0.985	2.45	5.726	0.036	22.97	771.046	0.977	0.872	1.721	0.014	14404.4	4.233

## Sheet: R2_S3
Patient No.	i.Mean (HU)	i.SD (HU)	i.Volume (㎣)	i.Skewness	i.Kurtosis	i.Entropy	i.Homogeneity	i.Effective diameter (㎜)	i.Surface Area (㎟)	i.Sphericity	i.Discrete Compactness	i.GLCM moments	i.GLCM IDM	i.GLCM Contrast	i.GLCM Entropy
1	-60.633	224.312	6765.11	-1.422	1.426	6.327	0.025	46.405	2315.47	0.87	0.833	1.498	0.019	18941.6	4.665
2	32.249	104.752	3324.38	-2.925	14.275	5.64	0.036	32.53	1243.95	0.992	0.891	1.209	0.024	12641.8	4.351
3	-0.263	80.671	2564.55	-1.94	8.922	5.572	0.046	28.571	1220.12	0.864	0.76	2.056	0.022	14046.6	4.302
4	22.141	94.458	2617.82	-2.937	14.392	5.546	0.045	28.867	1072.45	0.997	0.873	1.382	0.023	13303.8	4.279
5	42.659	62.906	793.009	0.047	0.175	5.426	0.04	15.888	628.052	0.768	0.674	1.671	0.022	8219.51	3.924
6	-25	144.561	207.014	-1.873	3.956	5.381	0.034	8.118	149.536	0.683	0.924	1.817	0.019	36268.6	3.391
7	44.205	79.401	1173.86	-1.98	8.078	5.473	0.033	19.33	611.229	0.975	0.857	1.194	0.024	16545.6	4.043
8	33.274	78.785	25082.8	-0.252	0.608	5.772	0.035	89.354	8491.78	0.568	0.693	1.854	0.015	7778.08	4.856
9	58.158	84.938	6122.57	-2.634	13.299	5.576	0.028	44.146	2101.92	0.896	0.845	1.208	0.023	11277.3	4.484
10	44.692	71.077	5391.24	-0.395	1.301	5.641	0.036	41.426	2267.34	0.763	0.73	1.633	0.018	7110.64	4.546
11	-137.768	166.405	2365.47	-0.342	-0.271	6.412	0.027	27.44	1246.76	0.802	0.686	2.063	0.013	18848.5	4.433
12	77.386	99.262	17673.8	-4.099	28.11	5.579	0.019	75.005	10062.4	0.38	0.329	1.342	0.024	10250.7	4.614
13	73.004	69.532	3091.66	-2.643	22.773	5.412	0.028	31.37	1770.6	0.675	0.554	1.095	0.03	5221.58	4.273
14	23.55	107.667	543.47	-1.826	5.106	5.6	0.038	13.153	334.587	0.88	0.917	1.611	0.014	25968.6	3.793
15	22.758	55.772	777.121	-0.086	-0.033	5.324	0.039	15.728	405.149	0.826	0.973	1.918	0.023	3854.82	3.893
16	44.664	92.26	2769.69	-2.389	9.544	5.607	0.033	29.692	1135.54	0.978	0.862	1.245	0.02	12135.6	4.327
17	32.119	68.748	4641.23	-0.172	1.185	5.605	0.041	38.436	1625.74	0.963	0.876	1.76	0.018	10357.2	4.497
18	35.905	82.217	6933.8	-2.036	11.053	5.594	0.043	46.98	2083.69	0.982	0.902	1.496	0.023	11296.1	4.502
19	0.212	159.498	4125.8	-1.477	3.071	6.249	0.029	36.239	2277.16	0.636	0.542	1.9	0.013	19191.1	4.607
20	49.476	68.805	3122.03	-2.095	15.665	5.463	0.036	31.524	1235.08	0.974	0.864	1.273	0.023	9690.53	4.322
21	69.286	100.832	534.124	-0.989	2.271	5.698	0.025	13.039	381.784	0.971	0.74	1.764	0.017	18191.7	3.796
22	65.127	75.235	3905.23	-2.379	14.609	5.467	0.026	35.257	1468.26	0.951	0.859	1.05	0.028	8778.13	4.308
23	31.82	58.264	758.896	-0.845	3.145	5.303	0.041	15.542	494.404	0.947	0.743	1.551	0.022	6279.6	3.887
24	52.521	66.855	17144.8	-2.724	18.464	5.399	0.034	73.874	4669.73	0.801	0.842	1.058	0.032	6794.42	4.47
25	41.556	45.566	9602.09	-0.296	2.919	5.202	0.048	55.285	3237.46	0.786	0.796	1.184	0.029	3691.25	4.362
26	31.337	80.369	7732.42	-1.061	4.365	5.718	0.037	49.612	3080.44	0.715	0.717	1.67	0.017	9805.21	4.632
27	62.79	75.525	1010.77	-0.891	2.584	5.555	0.03	17.937	518.703	0.907	0.911	1.481	0.017	17617.5	4.026
28	105.381	55.46	5487.04	0.188	0.322	5.411	0.019	41.792	2199.12	0.796	0.862	1.412	0.022	5360.24	4.445
29	26.71	154.735	431.318	-0.777	0.62	5.946	0.029	11.717	258.417	0.756	0.932	2.082	0.009	32419.4	3.716
30	42.454	69.005	4756.18	-1.077	5.297	5.551	0.039	38.909	1612.65	0.987	0.891	1.518	0.02	9438.04	4.468
31	28.019	100.411	714.97	-1.199	6.569	5.619	0.042	15.086	384.121	0.828	0.97	1.705	0.018	24060.7	3.895
32	38.457	74.099	2434.64	-2.082	10.41	5.481	0.039	27.838	985.069	0.966	0.897	1.234	0.024	11817	4.26
33	62.519	116.051	3331.85	-4.823	31.917	5.493	0.023	32.566	1542.56	0.814	0.734	1.143	0.027	11928.7	4.303
34	22.468	102.368	1507.51	-1.086	3.167	5.845	0.034	21.906	693.474	0.933	0.904	1.887	0.014	17447.3	4.209
35	36.697	77.504	4224.86	-2.418	14.4	5.512	0.043	36.672	1511.72	0.973	0.878	1.371	0.024	11261.9	4.382
36	31.373	84.039	7358.11	-2.066	10.143	5.64	0.041	48.396	2465.94	0.864	0.834	1.546	0.021	9231.9	4.552
37	31.24	83.104	7959.53	-0.69	2.484	5.781	0.035	50.335	2598.66	0.864	0.838	1.799	0.016	10397.3	4.68
38	64.874	94.428	1614.06	-0.858	1.827	5.811	0.027	22.666	851.889	0.909	0.766	1.703	0.015	18034.4	4.229
39	40.285	103.144	1311.71	-3.02	12.971	5.502	0.03	20.434	586.929	0.851	0.96	1.126	0.025	15552.9	4.069
40	42.93	64.227	14577	-2.243	12.944	5.397	0.04	68.118	3866.44	0.869	0.872	1.14	0.025	6824.91	4.506
41	69.592	73.026	3415.97	-1.473	5.551	5.525	0.025	32.975	1171.99	0.911	0.94	1.212	0.024	11368.9	4.343
42	30.168	77.086	1657.52	-1.439	4.331	5.56	0.039	22.97	771.046	0.977	0.872	1.472	0.022	11974.7	4.186

## Sheet: R2_S5
Patient No.	i.Mean (HU)	i.SD (HU)	i.Volume (㎣)	i.Skewness	i.Kurtosis	i.Entropy	i.Homogeneity	i.Effective diameter (㎜)	i.Surface Area (㎟)	i.Sphericity	i.Discrete Compactness	i.GLCM moments	i.GLCM IDM	i.GLCM Contrast	i.GLCM Entropy
1	-61.321	220.939	6765.11	-1.456	1.471	6.211	0.024	46.405	2315.47	0.87	0.833	1.42	0.029	17298.6	4.561
2	31.18	99.308	3324.38	-3.33	16.987	5.463	0.033	32.53	1243.95	0.992	0.891	0.971	0.037	11161.1	4.214
3	-2.012	73.474	2564.55	-2.581	12.865	5.369	0.059	28.571	1220.12	0.864	0.76	1.984	0.034	12277.5	4.173
4	20.669	88.356	2617.82	-3.511	17.966	5.323	0.048	28.867	1072.45	0.997	0.873	1.022	0.036	11620.8	4.136
5	41.579	52.675	793.009	0.07	0.56	5.27	0.048	15.888	628.052	0.768	0.674	1.423	0.029	6354.21	3.885
6	-29.853	141.335	207.014	-2.026	4.273	5.309	0.038	8.118	149.536	0.683	0.924	1.5	0.023	33914.1	3.38
7	42.59	74.449	1173.86	-2.509	10.904	5.311	0.032	19.33	611.229	0.975	0.857	0.914	0.04	15264.6	3.969
8	32.443	57.677	25082.8	-0.529	1.823	5.446	0.043	89.354	8491.78	0.568	0.693	1.535	0.026	3494.27	4.584
9	57.061	79.057	6122.57	-3.233	17.432	5.393	0.024	44.146	2101.92	0.896	0.845	0.984	0.034	9765.91	4.325
10	43.793	55.348	5391.24	-0.818	3.512	5.365	0.04	41.426	2267.34	0.763	0.73	1.246	0.029	4105.27	4.372
11	-139.657	157.433	2365.47	-0.357	-0.308	6.351	0.029	27.44	1246.76	0.802	0.686	2.099	0.014	15139.5	4.421
12	76.322	93.999	17673.8	-4.962	37.477	5.361	0.018	75.005	10062.4	0.38	0.329	1.177	0.037	8598.06	4.409
13	72.524	62.223	3091.66	-3.353	31.002	5.238	0.024	31.37	1770.6	0.675	0.554	0.876	0.046	3980.29	4.131
14	20.825	101.604	543.47	-2.19	6.571	5.463	0.042	13.153	334.587	0.88	0.917	1.333	0.026	23942.1	3.768
15	21.393	41.318	777.121	-0.122	0.21	5.05	0.055	15.728	405.149	0.826	0.973	1.675	0.04	1820.66	3.814
16	43.37	86.479	2769.69	-2.917	12.468	5.405	0.029	29.692	1135.54	0.978	0.862	0.942	0.031	10504.2	4.2
17	30.111	51.997	4641.23	-0.539	3.766	5.288	0.054	38.436	1625.74	0.963	0.876	1.384	0.032	7147.77	4.299
18	34.782	74.488	6933.8	-2.786	16.143	5.371	0.048	46.98	2083.69	0.982	0.902	1.11	0.037	9568.53	4.309
19	-1.357	151.23	4125.8	-1.636	3.458	6.144	0.03	36.239	2277.16	0.636	0.542	1.711	0.017	15769.5	4.564
20	47.982	59.952	3122.03	-2.98	24.653	5.242	0.036	31.524	1235.08	0.974	0.864	0.939	0.036	7994.9	4.18
21	66.072	91.731	534.124	-1.321	3.303	5.549	0.025	13.039	381.784	0.971	0.74	1.547	0.023	15140.3	3.773
22	64.384	70.369	3905.23	-2.864	18.393	5.307	0.021	35.257	1468.26	0.951	0.859	0.927	0.046	7845.21	4.155
23	30.454	45.978	758.896	-1.33	6.319	5.039	0.055	15.542	494.404	0.947	0.743	1.215	0.034	4351.76	3.822
24	52.161	61.875	17144.8	-3.378	24.669	5.243	0.032	73.874	4669.73	0.801	0.842	0.851	0.048	5907.12	4.283
25	41.24	35.553	9602.09	-0.71	7.304	4.923	0.051	55.285	3237.46	0.786	0.796	0.746	0.048	2494.3	4.107
26	29.735	67.973	7732.42	-1.647	7.675	5.487	0.042	49.612	3080.44	0.715	0.717	1.36	0.029	7005.31	4.459
27	59.98	65.743	1010.77	-1.409	4.857	5.375	0.033	17.937	518.703	0.907	0.911	1.121	0.027	15444.1	3.979
28	104.533	40.682	5487.04	0.281	1.019	5.096	0.014	41.792	2199.12	0.796	0.862	1.183	0.036	3252.25	4.219
29	20.817	143.716	431.318	-0.968	0.795	5.879	0.023	11.717	258.417	0.756	0.932	1.898	0.015	26934.7	3.707
30	40.699	55.872	4756.18	-2.13	12.396	5.245	0.044	38.909	1612.65	0.987	0.891	1.008	0.035	6877.97	4.26
31	30.029	111.806	714.97	1.224	19.85	5.481	0.05	15.086	384.121	0.828	0.97	1.344	0.03	22955	3.859
32	36.7	66.7	2434.64	-2.803	15.103	5.254	0.039	27.838	985.069	0.966	0.897	0.907	0.038	10192.2	4.117
33	61.273	113.355	3331.85	-5.318	36.62	5.325	0.02	32.566	1542.56	0.814	0.734	1.009	0.043	10757.7	4.163
34	18.573	88.88	1507.51	-1.726	5.548	5.631	0.037	21.906	693.474	0.933	0.904	1.604	0.021	13120.1	4.155
35	35.392	70.721	4224.86	-3.228	20.5	5.307	0.045	36.672	1511.72	0.973	0.878	0.984	0.041	9747.72	4.21
36	30.147	74.784	7358.11	-2.821	14.85	5.398	0.045	48.396	2465.94	0.864	0.834	1.144	0.033	7094.59	4.353
37	29.885	67.492	7959.53	-1.292	5.757	5.518	0.042	50.335	2598.66	0.864	0.838	1.504	0.025	6731.87	4.501
38	61.939	82.899	1614.06	-1.295	3.115	5.637	0.027	22.666	851.889	0.909	0.766	1.375	0.022	14856.9	4.173
39	38.397	98.949	1311.71	-3.398	15.017	5.318	0.027	20.434	586.929	0.851	0.96	0.897	0.038	14201.7	3.977
40	42.041	54.908	14577	-3.462	22.663	5.078	0.038	68.118	3866.44	0.869	0.872	0.708	0.042	5120.17	4.219
41	68.036	65.521	3415.97	-2.125	8.791	5.305	0.021	32.975	1171.99	0.911	0.94	1.001	0.037	9758.04	4.173
42	27.256	69.12	1657.52	-2.019	6.816	5.351	0.047	22.97	771.046	0.977	0.872	1.17	0.032	10030.9	4.084
